# Supplementary material for: Cellulose Nanofibril/Carbon Nanomaterial Hybrid Aerogels for Adsorption Removal of Cationic and Anionic Organic Dyes
Source: Nanomaterials (Basel). 2020 Jan 19;10(1):169. doi: 10.3390/nano10010169 (PMC7022903; doi:10.3390/nano10010169)
Supplement: Supplementary file 1 [file nanomaterials-10-00169-s001.zip]

Archive with 5 entries (4 files):
- nanomaterials-669824-SP/
- nanomaterials-669824-SP/nanomaterials-669824-SP.pdf
- nanomaterials-669824-SP/Video S1 CNF.mp4
- nanomaterials-669824-SP/Video S2 CNF-CNT.mp4
- nanomaterials-669824-SP/Video S3 CNF-GnP.mp4
